# Supplementary material for: Identification and characterization of novel SUMO genes in bread wheat
Source: PeerJ. 2025 Nov 28;13:e20432. doi: 10.7717/peerj.20432 (PMC12667693; doi:10.7717/peerj.20432)
Supplement: Supplemental Information 6 [file peerj-13-20432-s006.txt]

The full genomic sequence of TaSUMO4 Chromosome 1A.
CACGCAACCGAACTCCACGGATCTCACGCAAAAATCACACGGCGGAAGCCATGCCGCCGCCCTGCAGCGG
GAGGGACTCCAAGGCGGCGGTGAAGCCCCTGATGGTGACGATCAAGGTGGTGAGCCAGGAGAAGGTGCTC
CGCCACACCATGAGCAGGGCGGACAAGCTCCAGGTCCTCCTGGACGCGTGGTACCGCAAGGTGCCCGACG
TGACCTACGGCACCGGCGTCTTCCTCTTCGAGGGCGTGCGGTTGCGCGGCGACAAGACCCCGGCGGACCT
CGAGATGGAGGACGGGGACATGATCGACTTCTTCGAGCACATGGACGGCGGCGGGCCGTTCGTCGCTGGA
TCGATGTCCGCGCACTAGGCAGGATTGATGAGAGGGAAATTTTCTAGGTCTTCTTAGGAGGAAAATTT

The full mRNA sequence of TaSUMO4 Chromosome 1A.
ATGCCGCCGCCCTGCAGCGGGAGGGACTCCAAGGCGGCGGTGAAGCCCCTGATGGTGACGATCAAGGTGG
TGAGCCAGGAGAAGGTGCTCCGCCACACCATGAGCAGGGCGGACAAGCTCCAGGTCCTCCTGGACGCGTG
GTACCGCAAGGTGCCCGACGTGACCTACGGCACCGGCGTCTTCCTCTTCGAGGGCGTGCGGTTGCGCGGC
GACAAGACCCCGGCGGACCTCGAGATGGAGGACGGGGACATGATCGACTTCTTCGAGCACATGGACGGCG
GCGGGCCGTTCGTCGCTGGATCGATGTCCGCGCACTAG

The full protien sequence of TaSUMO4 Chromosome 1A.
MPPPCSGRDSKAAVKPLMVTIKVVSQEKVLRHTMSRADKLQVLLDAWYRKVPDVTYGTGVFLFEGVRLRG
DKTPADLEMEDGDMIDFFEHMDGGGPFVAGSMSAH

The full genomic sequence of TaSUMO5 Chromosome 1B.
CACCACGCAAAAGTGCACACATACAGTGAGGCAGGTACACAACGGAAGCTATGTCGCCGCCCGGCAGCGG
CCGTGAGAAGGTGGACTCGAAGGCGGCGGTGAAGCCCCAAATGTTGACAATCAAGGTGGTGGGCCAGGAG
AAGGTGGTCCACCACACCATGAGGATGACCGACAAGCTCAAGGTCCTCATGGACGTGTGGTACCACAAGG
TGCCCAACGTGACATATGGCACCGGCGTCTTCCTCTACGACGGCTTGCGGGTGCGCAGAAATATGACCCC
GGTGGGCCTTGAGATGGAGGACGGGGACATGCTTGATTTCTTTGAACATATGGATGGTGGAGCTGGACCA
TTCATTGTTGGATCTATGTAGTATGTCGATCGATGTTTGCGCACTAGGCGGAGTTGTTGTAACTTGAAGC
A

The full mRNA sequence of TaSUMO5 Chromosome 1B.
ATGTCGCCGCCCGGCAGCGGCCGTGAGAAGGTGGACTCGAAGGCGGCGGTGAAGCCCCAAATGTTGACAA
TCAAGGTGGTGGGCCAGGAGAAGGTGGTCCACCACACCATGAGGATGACCGACAAGCTCAAGGTCCTCAT
GGACGTGTGGTACCACAAGGTGCCCAACGTGACATATGGCACCGGCGTCTTCCTCTACGACGGCTTGCGG
GTGCGCAGAAATATGACCCCGGTGGGCCTTGAGATGGAGGACGGGGACATGCTTGATTTCTTTGAACATA
TGGATGGTGGAGCTGGACCATTCATTGTTGGATCTATGTAG

The full protien sequence of TaSUMO5 Chromosome 1B.
MSPPGSGREKVDSKAAVKPQMLTIKVVGQEKVVHHTMRMTDKLKVLMDVWYHKVPNVTYGTGVFLYDGLR
VRRNMTPVGLEMEDGDMLDFFEHMDGGAGPFIVGSM

The full genomic sequence of TaSUMO6 Chromosome 2A.
CTCCAGATTCCAGAACAACAACACACATAGCCACCACTAAACCCGAAACCATGGCGGCGGCTGGGCAGGC
TAGGAAGGAGCACCCGGCTACGGAGGAGGAGGTGGACTCCAAGGCGGCGGTGGCTCGGCTGATCACGCTC
AAGGTGGTGAGCCAGGAGCGCGTGGTCCGCCACACCATGAAGATGACCGACAAGCTCCAGGTCCTCAAGG
ACGTGTGGTACCACAAGGTGCCGGAAGTAACTCCCGGCACGGGCGTCTTCATGATCAACGGCTCCCGCTT
TCGCTCGGAGAGCACACCTGAGGAGCTCGAGCTGGAGGAGGATGATATGGTGGATTTCTTTGAGCATGTG
GATGGAGGAGCGCCGCTGGTTCCTGCATGGATGTGGGACAGTGGGAGTAGCTAGGACGAACCTCTTCGCC
GCTATGCTGTTATGCCCTGCGCGGCATCTAGATA

The full mRNA sequence of TaSUMO6 Chromosome 2A.
ATGGCGGCGGCTGGGCAGGCTAGGAAGGAGCACCCGGCTACGGAGGAGGAGGTGGACTCCAAGGCGGCGG
TGGCTCGGCTGATCACGCTCAAGGTGGTGAGCCAGGAGCGCGTGGTCCGCCACACCATGAAGATGACCGA
CAAGCTCCAGGTCCTCAAGGACGTGTGGTACCACAAGGTGCCGGAAGTAACTCCCGGCACGGGCGTCTTC
ATGATCAACGGCTCCCGCTTTCGCTCGGAGAGCACACCTGAGGAGCTCGAGCTGGAGGAGGATGATATGG
TGGATTTCTTTGAGCATGTGGATGGAGGAGCGCCGCTGGTTCCTGCATGGATGTGGGACAGTGGGAGTAG
CTAG

The full protien sequence of TaSUMO6 Chromosome 2A.
MAAAGQARKEHPATEEEVDSKAAVARLITLKVVSQERVVRHTMKMTDKLQVLKDVWYHKVPEVTPGTGVF
MINGSRFRSESTPEELELEEDDMVDFFEHVDGGAPLVPAWMWDSGSS

The full genomic sequence of TaSUMO7 Chromosome 2D.
CGGGCGAAGGGGCTCAGCCAGGCTACGGAGGGCGTCGATGGGGAGTGGTGATGGTAGAAAGAGAGCGGAG
GAGCGGCGGCGCGAGGAGCAGGGGAAGAGGGGATGGATGGTTGCTGCTGATCAATCCTTCTCGATCTGGG
ATTCTGGCTCGCAGCGAAAGAAGGGTCGGGGATTCTGGCGGACTCAAGGTGGTCGGCCAGAAGCGCGCCC
TCCGCCACACCATGAGGATGGACGACAAGCTTCAGGTCCTCCAGGACGTGTGGTACCACAAGGTGGACGT
AACGCACGGCACGGGCGTCTTCATGATCGACGGCTCCAAGTTTTCCGCCAAGAGCACCCCCGATGATCTT
GAGCTGGAGGACGGGGATCTGGTCGATTTCTTTGAGCATATGGATGGTGGAGCGTTAGTTGCTCTGCATT
GATGTCTGCGTAGCTAGGAGCCTAGGACGCACCTCTTCGCCCGGATATTGCT

The full mRNA sequence of TaSUMO7 Chromosome 2D.
ATGGTAGAAAGAGAGCGGAGGAGCGGCGGCGCGAGGAGCAGGGGAAGAGGGGATGGATGGTTGCTGCTGA
TCAATCCTTCTCGATCTGGGATTCTGGCTCGCAGCGAAAGAAGGGTCGGGGATTCTGGCGGACTCAAGGT
GGTCGGCCAGAAGCGCGCCCTCCGCCACACCATGAGGATGGACGACAAGCTTCAGGTCCTCCAGGACGTG
TGGTACCACAAGGTGGACGTAACGCACGGCACGGGCGTCTTCATGATCGACGGCTCCAAGTTTTCCGCCA
AGAGCACCCCCGATGATCTTGAGCTGGAGGACGGGGATCTGGTCGATTTCTTTGAGCATATGGATGGTGG
AGCGTTAGTTGCTCTGCATTGA

The full protien sequence of TaSUMO7 Chromosome 2D.
MVERERRSGGARSRGRGDGWLLLINPSRSGILARSERRVGDSGGLKVVGQKRALRHTMRMDDKLQVLQDV
WYHKVDVTHGTGVFMIDGSKFSAKSTPDDLELEDGDLVDFFEHMDGGALVALH
